# Supplementary material for: Examining Final-Administered Medication as a Measure of Data Quality: A Comparative Analysis of Death Data with the Central Cancer Registry in Republic of Korea
Source: Cancers (Basel). 2023 Jun 27;15(13):3371. doi: 10.3390/cancers15133371 (PMC10341326; doi:10.3390/cancers15133371)
Supplement: Supplementary file 1 [file cancers-15-03371-s001.zip]

Archive with 1 entries (1 files):
- cancers-2360954-supplementary.pdf
